# Supplementary material for: Neutrophil-microglia interaction drives motor dysfunction in a neuromyelitis optica model induced by subarachnoid AQP4-IgG
Source: J Clin Invest. 2026 Feb 10;136(7):e199706. doi: 10.1172/JCI199706 (PMC13038209; doi:10.1172/JCI199706)
Supplement: Supporting data values [file jci-136-199706-s016.xlsx]

## Sheet: Fig. 1B
Per. of Ly6G+ neutrophils in CD45+ immune cells
Ctrl-IgG	Day1	Day3	Day5
0.96	2.58	5.56	3.56
0.68	2.86	4.8	2.39
1.05	4.86	4.18	4.62
Number of families	1
Number of comparisons per family	6
Alpha	0.05
Tukey's multiple comparisons test	Mean Diff.	95.00% CI of diff.	Significant?	Summary	Adjusted P Value
Ctrl vs. D1	-2.537	-4.914 to -0.1598	Yes	*	0.037	A-B
Ctrl vs. D3	-3.95	-6.327 to -1.573	Yes	**	0.0031	A-C
Ctrl vs. D5	-2.627	-5.004 to -0.2498	Yes	*	0.0312	A-D
D1 vs. D3	-1.413	-3.790 to 0.9635	No	ns	0.2984	B-C
D1 vs. D5	-0.09	-2.467 to 2.287	No	ns	0.9993	B-D
D3 vs. D5	1.323	-1.054 to 3.700	No	ns	0.3468	C-D
Test details	Mean 1	Mean 2	Mean Diff.	SE of diff.	n1	n2	q	DF
Ctrl vs. D1	0.8967	3.433	-2.537	0.7422	3	3	4.833	8
Ctrl vs. D3	0.8967	4.847	-3.95	0.7422	3	3	7.526	8
Ctrl vs. D5	0.8967	3.523	-2.627	0.7422	3	3	5.005	8
D1 vs. D3	3.433	4.847	-1.413	0.7422	3	3	2.693	8
D1 vs. D5	3.433	3.523	-0.09	0.7422	3	3	0.1715	8
D3 vs. D5	4.847	3.523	1.323	0.7422	3	3	2.521	8

## Sheet: Fig. 1E, G
Fig.1 E	Spinal cord MPO counts			Fig. 1G	Spinal cord Ly6G counts
	Ctrl-IgG	AQP4-IgG			Ctrl-IgG	AQP4-IgG- day3
	10	152			8	70
	19	95			2	87
	8	104			5	114
	21	74				67
	Table Analyzed	MPO counts SC			Table Analyzed	Ly6G counts SC
	Column B	Ctrl-IgG			Column B	Ctrl-IgG
	vs.	vs.			vs.	vs.
	Column A	AQP4-IgG			Column A	AQP4-IgG
	Unpaired t test				Unpaired t test
	P value	0.0016			P value	0.0016
	P value summary	**			P value summary	**
	Significantly different (P < 0.05)?	Yes			Significantly different (P < 0.05)?	Yes
	One- or two-tailed P value?	Two-tailed			One- or two-tailed P value?	Two-tailed
	t, df	t=5.459, df=6			t, df	t=6.196, df=5
	How big is the difference?				How big is the difference?
	Mean of column A	106.3			Mean of column A	84.5
	Mean of column B	14.5			Mean of column B	5
	Difference between means (B - A) ± SEM	-91.75 ± 16.81			Difference between means (B - A) ± SEM	-79.50 ± 12.83
	95% confidence interval	-132.9 to -50.62			95% confidence interval	-112.5 to -46.52
	R squared (eta squared)	0.8324			R squared (eta squared)	0.8848
	F test to compare variances				F test to compare variances
	F, DFn, Dfd	26.12, 3, 3			F, DFn, Dfd	51.59, 3, 2
	P value	0.0238			P value	0.0381
	P value summary	*			P value summary	*
	Significantly different (P < 0.05)?	Yes			Significantly different (P < 0.05)?	Yes
	Data analyzed				Data analyzed
	Sample size, column A	4			Sample size, column A	4
	Sample size, column B	4			Sample size, column B	3

## Sheet: Fig. 1I
Ventral			Meninges			Dorsal
Control-IgG	AQP4-IgG		Control-IgG	NMO-IgG		Control-IgG	AQP4-IgG
1	12		0	12		0	7
2	18		1	10		1	17
0	11		4	15		3	11
1	8		2	8		4	8
1	7		3	11		2	12
Table Analyzed	NE counts ventral		Table Analyzed	NE counts meninges		Table Analyzed	NE counts in dorsal
Column B	NMO-IgG		Column B	NMO-IgG		Column B	NMO-IgG
vs.	vs.		vs.	vs.		vs.	vs.
Column A	Control-IgG		Column A	Control-IgG		Column A	Control-IgG
Unpaired t test			Unpaired t test			Unpaired t test
P value	0.0008		P value	0.0001		P value	0.0015
P value summary	***		P value summary	***		P value summary	**
Significantly different (P < 0.05)?	Yes		Significantly different (P < 0.05)?	Yes		Significantly different (P < 0.05)?	Yes
One- or two-tailed P value?	Two-tailed		One- or two-tailed P value?	Two-tailed		One- or two-tailed P value?	Two-tailed
t, df	t=5.205, df=8		t, df	t=6.782, df=8		t, df	t=4.743, df=8
How big is the difference?			How big is the difference?			How big is the difference?
Mean of column A	1		Mean of column A	2		Mean of column A	2
Mean of column B	11.2		Mean of column B	11.2		Mean of column B	11
Difference between means (B - A) ± SEM	10.20 ± 1.960		Difference between means (B - A) ± SEM	9.200 ± 1.356		Difference between means (B - A) ± SEM	9.000 ± 1.897
95% confidence interval	5.681 to 14.72		95% confidence interval	6.072 to 12.33		95% confidence interval	4.625 to 13.38
R squared (eta squared)	0.772		R squared (eta squared)	0.8519		R squared (eta squared)	0.7377
F test to compare variances			F test to compare variances			F test to compare variances
F, DFn, Dfd	37.40, 4, 4		F, DFn, Dfd	2.680, 4, 4		F, DFn, Dfd	6.200, 4, 4
P value	0.004		P value	0.3628		P value	0.105
P value summary	**		P value summary	ns		P value summary	ns
Significantly different (P < 0.05)?	Yes		Significantly different (P < 0.05)?	No		Significantly different (P < 0.05)?	No
Data analyzed			Data analyzed			Data analyzed
Sample size, column A	5		Sample size, column A	5		Sample size, column A	5
Sample size, column B	5		Sample size, column B	5		Sample size, column B	5

## Sheet: Fig. 3C
				Blood-Gr1 high CD11b in CD45						Blood-Gr1 high MPO in CD45
				Isotype IgG	Anti-Ly6G					Isotype IgG	Anti-Ly6G
				36.8	10.2					39.1	6.89
				36.6	2.64					40.7	8.49
				38.1	3.5					40.3	4.6
				Table Analyzed	Blood-Gr1 high CD11b in CD45					Table Analyzed	Blood-Gr1 high MPO in CD45
				Column B	Anti-Ly6G					Column B	Anti-Ly6G
				vs.	vs.					vs.	vs.
				Column A	Isotype IgG					Column A	Isotype IgG
				Unpaired t test						Unpaired t test
				P value	0.0002					P value	<0.0001
				P value summary	***					P value summary	****
				Significantly different (P < 0.05)?	Yes					Significantly different (P < 0.05)?	Yes
				One- or two-tailed P value?	Two-tailed					One- or two-tailed P value?	Two-tailed
				t, df	t=13.02, df=4					t, df	t=27.20, df=4
				How big is the difference?						How big is the difference?
				Mean of column A	37.17					Mean of column A	40.03
				Mean of column B	5.447					Mean of column B	6.66
				Difference between means (B - A) ± SEM	-31.72 ± 2.435					Difference between means (B - A) ± SEM	-33.37 ± 1.227
				95% confidence interval	-38.48 to -24.96					95% confidence interval	-36.78 to -29.97
				R squared (eta squared)	0.977					R squared (eta squared)	0.9946
				F test to compare variances						F test to compare variances
				F, DFn, Dfd	25.82, 2, 2					F, DFn, Dfd	5.514, 2, 2
				P value	0.0746					P value	0.3071
				P value summary	ns					P value summary	ns
				Significantly different (P < 0.05)?	No					Significantly different (P < 0.05)?	No
				Data analyzed						Data analyzed
				Sample size, column A	3					Sample size, column A	3
				Sample size, column B	3					Sample size, column B	3

## Sheet: Fig. 3F
Group	Animal	Ctrl-IgG	AQP4-IgG	AQP4-IgG+ Neutrophil ablation
% Microglial area	1	6.517	11.372	6.479
% Microglial area	2	4.181	12.956	7.587
% Microglial area	3	6.144	20.593	8.952
% Microglial area	4	7.264	21.712	8.899
% Microglial area	5			9.496
						Mutiple comparisionn
Table Analyzed	Data 1					Number of families	1
Data sets analyzed	A-C					Number of comparisons per family	3
						Alpha	0.05
ANOVA summary
F	13.57					Tukey's multiple comparisons test	Mean Diff.	95.00% CI of diff.	Below threshold?	Summary	Adjusted P Value
P value	0.0014					Ctrl-IgG vs. AQP4-IgG	-10.63	-16.57 to -4.692	Yes	**	0.0016	A-B
P value summary	**					Ctrl-IgG vs. AQP4-IgG+ Neutrophil ablation	-2.256	-7.891 to 3.379	No	ns	0.5369	A-C
Significant diff. among means (P < 0.05)?	Yes					AQP4-IgG vs. AQP4-IgG+ Neutrophil ablation	8.376	2.741 to 14.01	Yes	**	0.0057	B-C
R squared	0.7308
						Test details	Mean 1	Mean 2	Mean Diff.	SE of diff.	n1	n2	q	DF
Brown-Forsythe test						Ctrl-IgG vs. AQP4-IgG	6.027	16.66	-10.63	2.167	4	4	6.939	10
F (DFn, DFd)	21.12 (2, 10)					Ctrl-IgG vs. AQP4-IgG+ Neutrophil ablation	6.027	8.283	-2.256	2.056	4	5	1.552	10
P value	0.0003					AQP4-IgG vs. AQP4-IgG+ Neutrophil ablation	16.66	8.283	8.376	2.056	4	5	5.762	10
P value summary	***
Are SDs significantly different (P < 0.05)?	Yes
Bartlett's test
Bartlett's statistic (corrected)	8.059
P value	0.0178
P value summary	*
Are SDs significantly different (P < 0.05)?	Yes
ANOVA table	SS	DF	MS	F (DFn, DFd)	P value
Treatment (between columns)	254.9	2	127.4	F (2, 10) = 13.57	P=0.0014
Residual (within columns)	93.9	10	9.39
Total	348.8	12
Data summary
Number of treatments (columns)	3
Number of values (total)	13

## Sheet: Fig. 3G
Rotarod test
	AQP4-IgG	AQP4-IgG	AQP4-IgG	0.01ug/ul
	Mouse1	Mouse2	Mouse3	Mouse4	Mouse5
Ear tag
Sex	female	female	female	female	female	female	female	female
date		day0	day1	day2	day3	day4	day5	Latency to fall off
mouse1	AQP4-IgG, Neutrophil ablation	135	209.7	250.3	206.7	195.3	227
mouse2	AQP4-IgG, Neutrophil ablation	183.3	201.3	189.6	225.3	198.3	204.7
mouse3	AQP4-IgG, Neutrophil ablation	166.3	235	214	194.7	190.7	193.7
mouse4	AQP4-IgG, Neutrophil ablation	174.3	221.3	261	204.7	220	201
mouse5	AQP4-IgG, Neutrophil ablation	191.3	203.1	210.3	158.7	168.2	170.2
	Average	170.04	214.08	225.04	198.02	194.5	199.32
		day0	day1	day2	day3	day4	day5	Latency to fall off
mouse1	AQP4-IgG	203	212	163	136.2	65.621	51.053
mouse2	AQP4-IgG	268	184.333	165.333	164	61.3333	38.265
mouse3	AQP4-IgG	156.23	148	179	119.333	149.333	101.265
mouse4	AQP4-IgG	172	210	210	176	110.2	46.86
mouse5	AQP4-IgG	171.3	173.3	164.3	107	122.3	62.28
	Average	194.106	185.527	176.327	140.507	101.758	59.9446
		day0	day1	day2	day3	day4	day5	Latency to fall off
mouse1	Ctrl IgG	166.3	201.3	231.6	157	140.3	155
mouse2	Ctrl IgG	178	205.667	250	263	227	253.23
mouse3	Ctrl IgG	191.667	221	158.667	174.667	181.667	195.35
mouse4	Ctrl IgG	146	186.5	227.5	212	286.2	296.35
mouse5	Ctrl IgG	249	246	300	300	291	300
	Average	186.193	212.093	233.553	221.333	225.233	239.986
Table Analyzed	Day0-Day5									Compare column means (main column effect)
Two-way RM ANOVA	Matching: Stacked									Number of families	1
Assume sphericity?	No									Number of comparisons per family	3
Alpha	0.05									Alpha	0.05
Source of Variation	% of total variation	P value	P value summary	Significant?	Geisser-Greenhouse's epsilon					Sidak's multiple comparisons test	Mean Diff.	95.00% CI of diff.	Significant?	Summary	Adjusted P Value
Interaction	23.13	<0.0001	****	Yes
Time	7.879	0.0113	*	Yes	0.4831					Ctrl-IgG vs. AQP4-IgG	76.7	42.34 to 111.1	Yes	****	<0.0001
treatment	33.37	0.0012	**	Yes						Ctrl-IgG vs. neutrophil abalation	19.57	-6.464 to 45.60	No	ns	0.1924
Subject	16.07	0.0001	***	Yes						AQP4-IgG vs. neutrophil abalation	-57.14	-85.77 to -28.51	Yes	****	<0.0001
ANOVA table	SS	DF	MS	F (DFn, DFd)	P value
Interaction	66053	10	6605	F (10, 60) = 7.100	P<0.0001					Test details	Mean 1	Mean 2	Mean Diff.	SE of diff.	N1	N2	t	DF
Time	22502	5	4500	F (2.415, 28.98) = 4.838	P=0.0113
treatment	95312	2	47656	F (2, 12) = 12.46	P=0.0012					Ctrl-IgG vs. AQP4-IgG	219.7	143	76.7	13.97	30	30	5.49	57.25
Subject	45900	12	3825	F (12, 60) = 4.112	P=0.0001					Ctrl-IgG vs. neutrophil abalation	219.7	200.2	19.57	10.48	30	30	1.866	43.7
Residual	55817	60	930.3							AQP4-IgG vs. neutrophil abalation	143	200.2	-57.14	11.5	30	30	4.968	40.98
Data summary
Number of columns (treatment)	3
Number of rows (Time)	6
Number of subjects (Subject)	15

## Sheet: Fig. 3I
Rotarod test
		day0	day1	day2	day3	day4	day5	day6	day7	day8			day11			dat14			day21			day28
mouse1	Ctrl IgG	196	212.7	183	263	258	198.3	268.7	243	200.7			271.7			253.3			300			290								279.667
mouse2	Ctrl IgG	154	218.3	224	218	189.7	171.3	198.4	178	255			249			271			289.5			285.5								267.86
mouse3	Ctrl IgG	228	188.3	205.7	196.3	245.7	257	205	216	234			230			240.3			224.3			266								292.667
		day0	day1	day2	day3	day4	day5	day6	day7	day8			day11			dat14			day21			day28
mouse1	AQP4-IgG	222	198.3	142	128.7	65.3	65.3	41.7	84	45			81			99			184			162								138.667
mouse2	AQP4-IgG	144.3	184.3	165.3	154	61.3	38.7	36	20.7	2.3			25			97.7			269			269.7								273.667
mouse3	AQP4-IgG	146.3	138.7	176	186.3	140.7	133.3	89	74.7	38.3			30.3			59.7			145.7			195.3								223
Table Analyzed	Recovery							Šídák's multiple comparisons test	Mean Diff.	95.00% CI of diff.	Below threshold?	Summary	Adjusted P Value
Two-way RM ANOVA	Matching: Stacked							Control-IgG - AQP4-IgG
Assume sphericity?	No							0	21.78	-187.2 to 230.8	No	ns	>0.9999
Alpha	0.05							1	32.67	-137.0 to 202.3	No	ns	0.96
								2	43.11	-53.96 to 140.2	No	ns	0.5238
Source of Variation	% of total variation	P value	P value summary	Significant?	Geisser-Greenhouse's epsilon			3	69.44	-91.37 to 230.3	No	ns	0.5529
Time	23.41	0.0335	*	Yes	0.193			4	142	-68.50 to 352.5	No	ns	0.1809
Column Factor	48.17	<0.0001	****	Yes				5	129.8	-103.5 to 363.1	No	ns	0.3192
Subject	0.5541	0.8615	ns	No				6	168.5	-14.84 to 351.7	No	ns	0.0663
								7	152.6	-14.23 to 319.3	No	ns	0.0686
ANOVA table	SS	DF	MS	F (DFn, DFd)	P value			8	201.3	72.00 to 330.7	Yes	**	0.01
Time	124570	13	9582	F (2.509, 12.54) = 4.200	P=0.0335			11	204.8	55.79 to 353.8	Yes	*	0.0174
Column Factor	256364	1	256364	F (1, 4) = 347.7	P<0.0001			14	169.4	62.38 to 276.5	Yes	*	0.0106
Subject	2949	4	737.2	F (4, 65) = 0.3232	P=0.8615			21	71.74	-236.1 to 379.6	No	ns	0.9437
Residual	148292	65	2281					24	71.48	-366.8 to 509.8	No	ns	0.8933
								28	68.29	-509.3 to 645.9	No	ns	0.9704
Difference between column means
Mean of Control-IgG	233.7
Mean of AQP4-IgG	123.2							Test details	Mean 1	Mean 2	Mean Diff.	SE of diff.	N1	N2	t	DF
Difference between means	110.5
SE of difference	5.925							Control-IgG - AQP4-IgG
95% CI of difference	94.04 to 126.9							0	192.7	170.9	21.78	33.35	3	3	0.6529	3.882
								1	206.4	173.8	32.67	20.23	3	3	1.615	2.977
Data summary								2	204.2	161.1	43.11	15.54	3	3	2.775	3.894
Number of columns (Column Factor)	2							3	225.8	156.3	69.44	25.77	3	3	2.695	3.899
Number of rows (Time)	14							4	231.1	89.11	142	33.29	3	3	4.266	3.843
Number of subjects (Subject)	6							5	208.9	79.11	129.8	37.86	3	3	3.427	3.954
Number of missing values	0							6	224	55.56	168.5	28.01	3	3	6.014	3.708
								7	212.3	59.78	152.6	27.3	3	3	5.589	3.992
								8	229.9	28.56	201.3	20.64	3	3	9.756	3.881
								11	250.2	45.44	204.8	21.53	3	3	9.512	3.509
								14	254.9	85.44	169.4	15.66	3	3	10.82	3.55
								21	271.3	199.6	71.74	43.46	3	3	1.651	3.433
								24	280.5	209	71.48	32.66	3	3	2.189	2.213
								28	280.1	211.8	68.29	40.02	3	3	1.706	2.132

## Sheet: Fig. 3J
Animal	Latency to fal in Rotarod (sec)	% Microglial area
1	157	6.517
2	263	4.181
3	174.667	6.144
4	212	7.264
5	300	4.732
6	128.354	11.372
7	164	12.956
8	107	20.593
9	185.085	21.712
11	119.333	13.48
12	206.7	6.479
13	225.3	7.587
14	194.7	8.952
15	204.7	8.899
16	158.7	9.496
Pearson r
r	-0.6181
95% confidence interval	-0.8585 to -0.1549
R squared	0.3821
P value
P (two-tailed)	0.0141
P value summary	*
Significant? (alpha = 0.05)	Yes
Number of XY Pairs	15

## Sheet: Fig. 4D
Cell type	Neutrophils	Macrophages	Astrocytes	Microglia	Other cells
% C5a expression	89.5522	5.97015	2.98507	1.49254	1.49254
% C5a expression	83.5165	12.0879	0	3.2967	4.3956
% C5a expression	75	8.33333	0	4.16667	16.6667
% C5a expression	82.3529	9.80392	1.96078	9.80392	5.88235
One-way ANOVA
Number of families	1
Number of comparisons per family	10
Alpha	0.05
Tukey's multiple comparisons test	Mean Diff.	95.00% CI of diff.	Below threshold?	Summary	Adjusted P Value
Neutrophils vs. Macrophages	73.56	63.73 to 83.38	Yes	****	<0.0001	A-B
Neutrophils vs. Astrocytes	81.37	71.54 to 91.20	Yes	****	<0.0001	A-C
Neutrophils vs. Microglia	77.92	68.09 to 87.74	Yes	****	<0.0001	A-D
Neutrophils vs. Other cells	75.5	65.67 to 85.32	Yes	****	<0.0001	A-E
Macrophages vs. Astrocytes	7.812	-2.014 to 17.64	No	ns	0.154	B-C
Macrophages vs. Microglia	4.359	-5.467 to 14.19	No	ns	0.6546	B-D
Macrophages vs. Other cells	1.94	-7.887 to 11.77	No	ns	0.9714	B-E
Astrocytes vs. Microglia	-3.453	-13.28 to 6.373	No	ns	0.8113	C-D
Astrocytes vs. Other cells	-5.873	-15.70 to 3.953	No	ns	0.3855	C-E
Microglia vs. Other cells	-2.419	-12.25 to 7.407	No	ns	0.9381	D-E
Test details	Mean 1	Mean 2	Mean Diff.	SE of diff.	n1	n2	q	DF
Neutrophils vs. Macrophages	82.61	9.049	73.56	3.182	4	4	32.69	15
Neutrophils vs. Astrocytes	82.61	1.236	81.37	3.182	4	4	36.16	15
Neutrophils vs. Microglia	82.61	4.69	77.92	3.182	4	4	34.63	15
Neutrophils vs. Other cells	82.61	7.109	75.5	3.182	4	4	33.55	15
Macrophages vs. Astrocytes	9.049	1.236	7.812	3.182	4	4	3.472	15
Macrophages vs. Microglia	9.049	4.69	4.359	3.182	4	4	1.937	15
Macrophages vs. Other cells	9.049	7.109	1.94	3.182	4	4	0.862	15
Astrocytes vs. Microglia	1.236	4.69	-3.453	3.182	4	4	1.535	15
Astrocytes vs. Other cells	1.236	7.109	-5.873	3.182	4	4	2.61	15
Microglia vs. Other cells	4.69	7.109	-2.419	3.182	4	4	1.075	15

## Sheet: Fig. 4J
Cell type in mouse brain	C5aR1 RNA level
Astrocytes	0
Neuron	0
OPC	2.91534
Newly Oligoden	0
Myelinating Oligoden	0
Microglia/Macrophages	97.616
Endothelial	0
Brain RNA seq--type C5aR1
https://brainrnaseq.org/

[truncated: 36 more sheets: Fig. 4L, Fig. 4M, Fig. 4N, Fig. 5B, Fig. 5C, Fig. 6B, Fig. 6C, Fig. 6D, Fig. 6I, Fig. 6J, Fig. 6L, Fig. 6M, Fig. 6O, Fig. 6R, Fig.7D upper, Fig. 7D lower, Fig. 7F, Fig. 7H, Fig. 8B, Fig. 8C …]
